# Supplementary material for: Cyclin D1 overexpression induces replication stress and microhomology-mediated end-joining dependence in mantle cell lymphoma
Source: J Clin Invest. 2025 Jul 3;135(17):e193006. doi: 10.1172/JCI193006 (PMC12404763; doi:10.1172/JCI193006)
Supplement: Supporting data values [file jci-135-193006-s208.xlsx]

## Sheet: Figure 1A
1A
	EV			Cyclin D1 OE						Means
Replicates	1	2	3	1	2	3				EV	Cyclin D1 OE
	275	54	40	90	88	5			Replicates
	35	133	123	87	78	38			1	62.44	113.9
	110	55	68	80	563	22			2	94.66	143.4
	185	38	61	72	75	100			3	73.86	116.5
	171	69	75	158	102	148
	114	147	49	166	127	238
	47	97	190	107	56	202
	406	79	105	90	135	40
	60	63	43	98	119	50
	48	91	154	89	233	45
	122	8	82	158	63	122
	49	79	182	193	78	227
	79	66	115	110	90	100
	20	360	16	242	145	89
	125	63	86	223	200	13
	123	86	59	64	133	124
	8	46	100	270	117	10
	16	159	120	188	195	36
	45	39	53	202	66	75
	19	26	63	93	107	70
	44	40	32	240	70	96
	14	129	123	186	202	97
	26	36	48	841	156	27
	0	104	88	4	67	19
	0	172	99	65	123	85
	247	70	122	3	93	81
	30	100	47	238	20	56
	0	19	50	133	171	47
	105	237	108	0	83	111
	200	51	6	72	101	192
	8	79	73	6	121	144
	73	145	23	161	172	136
	39	16	6	6	83	131
	53	46	40	53	108	120
	79	44	7	3	138	142
	14	99	11	0	149	190
	76	17	2	0	123	104
	26	2	11	47	278	160
	70	336	2	41	78	84
	73	2	89	1	220	76
	10	142	91	30	137	81
	201	123	49	40	206	315
	20	78	22	43	138	145
	52	42	30	34	53	82
	16	296	8	90	221	421
	67	43	8	18	91	74
	34	19	5	57	48	103
	62	83	82	518	217	77
	51	1	54	45	408	57
	11	106	98	12	254	131
	39	33	51	23	89	51
	62	58	129	5	162	97
	39	29	11	54	219	89
	12	24	134	7	139	75
	12	104	53	8	143	203
	55	56	104	212	161	121
	44	93	87	355	211	291
	25	113	64	101	115	59
	44	79	116	74	121	147
	18	339	88	90		149
	12	195	169	125		58
	13	93	141	126		123
	17	15	242	98		101
	6	385	88	154		108
	4	102	131	238		72
	25		155	154		77
	69		75	114		150
	42		88	143		134
	19		93	56		74
	8		40	45		280
	129		44	141		144
	65		52	141		103
	43		57	47		180
	22		36	76		244
	129			75		214
	8			73		127
	10			55		162
	125			198
	72			232
	105			125
	69
	65
	41
	78
	55
	73
	103
	82
	114
	124
	33
	208
	66
	52
	41
	22
	22
	297
	39
	0
	49
	77
	35
	87
	46
	24
	4
	2
	2
	67
	32
	23
	37
	256
	68
	20
	4
	105
	2
	0
	0

## Sheet: Figure 1B
1B	EV			Cyclin D1 OE
Replicates	1	2	3	1	2	3
	67	3	6	53	32	1				Means
	9	32	16	21	19	6				EV	Cyclin D1 OE
	20	4	12	12	705	2			Replicates
	147	5	9	19	17	25			1	12.56	50.45
	55	2	16	77	17	30			2	14.53	63.56
	8	9	11	79	66	210			3	10.4	55.77
	5	3	51	7	15	101
	62	2	24	22	23	6
	10	3	3	18	30	6
	9	16	44	56	201	3
	80	1	11	75	11	89
	5	5	13	76	16	344
	15	0	13	20	9	23
	5	80	6	33	55	8
	107	6	19	91	85	12
	10	19	5	39	32	30
	3	6	29	94	91	2
	1	31	18	44	108	13
	11	4	2	104	2	40
	1	2	6	48	20	20
	17	14	6	143	5	52
	2	5	6	75	69	36
	5	1	6	594	37	5
	0	15	4	0	30	3
	0	32	12	23	22	2
	68	7	16	0	22	60
	0	22	7	382	9	40
	0	2	8	42	116	47
	30	50	9	0	28	41
	32	11	1	6	61	59
	4	12	25	3	5	53
	5	30	1	42	87	59
	2	3	4	0	49	52
	2	4	12	15	63	31
	1	2	4	0	104	58
	2	6	1	0	98	100
	3	0	0	0	25	43
	3	0	0	6	96	84
	6	53	1	19	10	7
	17	3	6	0	97	11
	4	26	14	4	74	96
	21	10	18	9	83	184
	0	26	3	33	53	38
	0	1	7	9	1	12
	5	55	0	18	87	182
	1	9	5	4	72	5
	67	0	0	45	18	60
	2	5	5	293	56	18
	4	0	11	10	125	18
	3	4	22	1	75	21
	1	9	8	3	53	12
	14	2	19	1	80	18
	6	2	2	2	273	69
	0	0	0	1	13	25
	3	13	1	4	17	60
	2	18	4		59	36
	4	22	5		15	157
	0	23	9		50	11
	6	13	9		26	42
	1	44	7		278	85
	3	59	0		80	42
	1	5	0		28	46
	1	2	2		18	43
	2	77	17		42	61
	0		2		97	15
	1		1		18	37
	1		1		49	95
	6		45		119	28
	6		10		95	21
	3		5		63	166
	15		3		48	65
	1		12		119	109
	5		1		8	141
	1		0		6	145
	52		0		122	210
	0		9		103	42
	1		51		6	65
	2		2		12
	11		3		13
	11		5		24
	11		3		28
	2		19		71
	3		17		58
	1		25		17
	2		32
	5		24
	7		15
	4		21
	5		21
	28		12
	2		2
	33		22
	1		5
	0		6
	11		0
	0		16
	2		8
	30
	0

## Sheet: Figure 1D
1D	MMEJ reporter		HR reporter		NHEJ reporter
	EV	CCND1 OE	EV	CCND1 OE	EV	CCND1 OE
	0.938628	1.58845	0.963982	0.914211	0.926341	0.843842
	0.938628	1.92058	0.987557	0.956123	1.09134	0.90277
	0.967509	1.77617	1.03209	0.940406	0.938126	0.876841
	0.924188	1.74729	1.01637	0.969221	1.0442	0.810843

## Sheet: Figure 1E
1E
	EV			Cyclin D1 OE
Replicates	1	2	3	1	2	3			Means
	0	123	14	14	3	1			EV	Cyclin D1 OE
	3	5	6	104	256	332		Replicates
	0	0	15	48	146	0		1	41.63	86.3
	2	5	4	154	10	169		2	50.85	95.04
	85	1	12	85	0	13		3	38.08	92.54
	59	1	7	470	1	74
	31	25	99	65	25	27
	44	17	18	95	0	14
	81	133	74	83	4	25
	3	3	0	161	17	140
	0	59	0	47	89	0
	58	2	0	170	1	0
	325	0	2	513	50	583
	2	0	5	99	197	3
	29	156	5	125	42	3
	79	7	108	8	8	109
	166	0	7	86	67	196
	141	69	254	378	46	58
	70	4	0	0	365	20
	104	133	0	10	74	38
	218	70	0	11	489	136
	0	200	0	92	6	5
	1	211	0	22	443	2
	0	10	0	111	146	0
	0	110	0	1	180	176
	0	128	0	44	217	163
	0	0	1	38	90	0
	1	0	3	36	42	141
	1	0	17	220	12	98
	250	67	111	14	114	92
	1	0	177	57	184	215
	4	12	52	27	64	18
	0	1	0	20	27	110
	3	1	2	41	69	14
	1	76	17	19	67	17
	52	0	107	20	117	38
	12	33	73	74	84	13
	3	23	109	143	101	0
	0	221	158	287	37	1
	1	291	46	0	6	39
	248	2	115	5	29	310
	1	8	15	4	77	43
	24	16	9	5	19	84
	25	737	3	24	0	0
	44	10	33	19	18	12
	129	189	4	100	193	74
	150	4	44	149	172	48
	68	254	38	372	29	96
	101	10	26	4	224	33
	1	0	28	6		409
	4	23	329	20		13
	11	2	24	146		271
	3	0	68	34		35
	3	0	80	33		9
	0	0	128	1		81
	0	21	89	14		80
	1	2	117	8		7
	0	0	68	49		11
	1	0	0	65		56
	6	0	9	184		5
	14	149	1	37		3
	1	0	10	6		5
	80	0	0	26		68
	6	1	0	211		69
	52	0	4	8		25
	63	0	0	7		57
	125	0	1	253		206
	3	0	2			347
	247	1	0			280
	1	1	104			413
	0	0	249			337
	0	2	0
	0	0	0
	0	0	0
	0	10	1
	3	9	8
	0	5	0
	2	10	4
		0	10
		0	8
		190	34
		90	411
		117	56
		211	12
			0
			0
			3
			0
			9
			0
			6
			27
			0
			2
			0
			1
			1

## Sheet: Figure 2B
2B
	Jeko sgNT(mitotic un-arrested)			Jeko sgNT (mitotic arrested)			Jeko sgPOLQ(mitotic un-arrested)			Jeko sgPOLQ(mitotic arrested)						Mean
Replicates	1	2	3	1	2	3	1	2	3	1	2	3				Replicate	Jeko sgNT(mitotic un-arrested)	Jeko sgNT (mitotic arrested)	Jeko sgPOLQ(mitotic un-arrested)	Jeko sgPOLQ(mitotic arrested)
	0	20	19	49	6	41	18	22	9	59	33	62				1	9.761	22.57	21.94	30.13
	0	23	37	45	67	9	30	23	8	30	49	27				2	11.57	26.6	16.72	33.47
	0	2	11	30	22	42	10	16	10	55	42	37				3	10.1	26.33	16.2	35.92
	1	30	25	48	50	10	9	23	11	55	7	55
	6	20	8	47	13	14	21	26	17	52	13	27
	4	15	14	1	14	13	17	0	6	48	22	40
	0	46	15	7	53	6	19	29	1	52	43	54
	0	28	14	10	22	21	25	43	0	52	117	45
	4	14	19	46	16	68	48	0	23	32	58	40
	1	36	27	53	16	6	22	22	40	9	42	7
	5	35	9	37	33	15	26	1	8	59	49	41
	0	18	13	32	31	37	13	3	22	37	53	41
	2	11	2	7	75	58	15	5	22	36	11	44
	0	26	16	7	5	8	14	22	0	58	15	44
	0	25	4	9	21	53	6	12	35	40	33	42
	0	3	1	35	18	9	36	6	25	0	54	36
	0	13	9	51	20	42	52	10	27	21	50	33
	9	19	6	2	20	10	36	7	5	47	41	33
	15	4	26	48	17	34	25	10	3	53	15	49
	7	12	6	45	9	7	32	0	1	40	53	56
	11	15	4	36	2	10	19	18	8	0	14	0
	7	15	0	4	2	12	18	14	5	49	39	39
	19	8	1	7	0	58	14	11	8	13	43	0
	16	26	2	31	15	16	31	11	18	28	40	56
	2	14	2	0	1	50	9	14	34	42	62	54
	22	32	4	1	9	38	23	41	16	48	9	50
	41	9	5	5	38	38	19	30	22	1	66	18
	25	20	0	2	39	52	36	29	15	3	0	57
	24	3	9	14	29	34	14	19	17	34	3	71
	19	9	1	3	19	9	17	13	29	1	0	46
	0	17	31	1	10	12	18	38	23	5	41	50
	13	0	3	11	1	39	19	17	10	16	49	4
	13	0	2	0	1	7	33		28	15	9	40
	18	1	2	8	25	52	0		24	0	38	14
	14	5	27	10	1	37	11		28	31	42	42
	8	6	43	8	12	35	35		9	5	4	51
	14	0	12	3	2	9			11	50	69	48
	30	1	2	4	42	23			23	24	46	50
	2	6	5	30	27	55			18	31	23	41
	15	0	9	2	3	10			18	51	32	34
	21	0	25	15	44	10			19	0	44	5
	14	1	16	4	1	13			13	0	39	38
	3	0	9	6	48	1			16	9	38	19
	9	1	16	7	42	7			32	35	11	35
	4	1	8	0	47	16			12	43	10	5
	15	4	25	4	59	10				51	37	4
	26	1	1	0	3	4				61	37	5
	4	6	9	14	71	20				7	32	35
	21	18	2	21	9	10				45	35
	21	1	17	1	44	46				21	9
	10	5	11	0	53	15				3	30
	6	20	10	5	47	27				47	45
	4	8	0	51	48	17				59	51
	37	9	4	6	35	40				51	30
	5	1	2	16	0	33				60	9
	4	1	7	41	66	48				0	13
	1	3	4	9	18	14				34	7
	0	21	3	9	44	50				51	42
	15	1	9	43	49	21				0	27
	7	5	4	9	12	64				56
	12		0	55	38	45				0
	4		16	47	57	23				2
	11		2	51	35	23				35
	2		4	53		14				9
	11		21	52		28				10
	8		18	13		51				69
	12		7	35		46				67
			2	6		28				38
			10	14		22				40
			6	44		34				49
			7	16		56				7
			7	51		22				44
				65		29				46
				35		11				4
				48		0				5
				53		4				16
				50						0
										7
										45
										49
										7
										7

## Sheet: Figure 2C
2C
	Jeko sgNT			sgPOLQ#1			sgPOLQ#2
Replicate	1	2	3	1	2	3	1	2	3					Mean
	1	8	1	2	14	8	15	6	36				Replicate	Jeko sgNT	sgPOLQ#1	sgPOLQ#2
	26	1	2	155	15	39	28	34	13				1	5.576	13.1	17.22
	5	4	2	5	98	8	26	23	2				2	6.759	20.43	18.23
	3	3	1	21	7	8	160	19	3				3	5.528	24.83	15.23
	13	3	1	8	8	2	1	17	4
	3	2	2	17	9	3	19	6	12
	3	1	7	23	5	3	18	1	8
	2	1	2	4	162	5	3	5	37
	10	2	4	85	4	3	9	12	26
	2	2	1	136	13	17	21	25	28
	1	11	1	1	22	1	116	5	9
	1	2	4	3	13	1	29	10	14
	4	2	1	20	3	9	20	41	2
	7	5	9	11	4	2	6	14	89
	2	1	1	11	24	43	1	18	30
	1	2	1	17	25	5	10	13	5
	1	1	7	110	12	9	4	5	12
	1	1	7	18	10	137	16	7	20
	1	1	100	15	18	3	25	28	13
	3	44	1	6	16	6	20	10	12
	1	1	2	77	9	6	24	18	11
	1	2	7	11	47	8	16	24	41
	16	1	1	52	37	22	11	4	100
	3	2	4	17	3	117	17	27	10
	32	2	2	25	15	9	12	20	6
	1	1	4	11	20	16	18	262	10
	3	9	1	6	10	887	24	1	35
	3	1	1	31	119	9	4	7	7
	1	1	3	35	18	3	13	17	1
	5	1	2	28	47	2	16	32	15
	9	3	1	12	15	11	19	10	21
	1	4	12	5	132	29	8	17	3
	1	1	1	1	4	8	18	13	2
	5	39	1	3	7	8	30	2	4
	2	1	1	11	20	63	22	14	16
	2	6	1	1	30	34	1	2	13
	87	1		17	10	20	14	251	21
	7	75		16	2	2	1	15	10
	5	1		6	15	8	9	8	23
	1	4		42	13	4	7	1	7
	1	10		4	7	6	9	27	2
	6	1		17	25	96	1	9	3
	1	2		1	81	252	5	36	15
	3	8		11	18	149	10	19	1
	1	3		6	1	10	27	19	15
	8	1		7	27	5	6	15	15
	1	1		9	19	24	8	22	10
	1	3		6	19	13	1	10	8
	3	2		2	13	14	4	18	20
	1	17		6	127	2	27	17	13
	1	1		6	96	15	11	1	14
	10	1		5	22	3	2	10	10
	3	1		3	9	23	3	19	16
	5	1		23	142	9	22	9	11
	1	3		14	1	8	6	17	11
	3	1		15	11	5	33	11	6
	1	2		19	3	11	23	13	11
	2	81		19	1	22	4	28	59
	1			13	5	6	19	14	14
				8	2	10	14	16	5
				8	10	4	5	10	4
				12	16	5	3	26	6
				6	4	9	7	77	14
				10	12	20	26	19	5
				25	194	4	4	28	28
				14	10	20	9	6	15
				12	9	4	14	9	4
				9	2	1	6	25	16
				7	1	2	9	10	16
				35	8	23	17	17	23
				5	12	7	2	22	15
				4	68	1	11	9	3
				7	4	24	13	9	13
				29	4	8	18	4	21
				6	16	7	10	4	18
				9	121	14	11	1	14
				2	8	16	37	9	12
				11	4	17	12	21	12
				3	23	3	7	3	4
				2	8	5	81	2	19
				14	31	6	5	9	15
				1	17	4	3	2	10
				11	24	11	4	2	16
				6	9	5	9	2	5
				13	5	11	20	4	24
				3	10	54	18	11	14
				4	31	7	19	17	13
				19	12	11	13	13	7
				8	9	5	1	13	10
				3	8	14	16	6	5
				1	21	17	9	9
				4	8	12	12	8
				1	6	4	4	3
				1	7	7	2	3
				1	8	15	6	4
				1	3	5	10	13
				1	1	11	48	4
				1	10	13	19	2
				1	16	10	3	1
				9	11	6	16	1
				5	9	2	4	29
				1	6	7	15
				3	2	13	9
				71	4	16	4
				7	4	10	11
				5	18	6	27
				4	8	8	14
				1	5	12	214
				5	15	12	34
				5	10	2	14
				8	2	2	14
				2	10	8	5
				1	4		11
				1	1		6
				4	8		6
				1	8		5
				4	12
				14	27
				11	3
				60	11
				12	8
				5	6
				11	5
				3	2
				6	7
				8	19
				4	9
				7	10
				10	2
				4	54
				4	10
				6	10
				4	3
				8	5
				6	11
				2	18
				1	6
				1	2
				8
				1
				2
				12
				5
				4
				8
				1
				4
				1
				3

## Sheet: Figure 2D
2D
	Jeko sgNT			sgPOLQ#1			sgPOLQ#2
Replicates	1	2	3	1	2	3	1	2	3						Mean
	0	0	0	0	0	0	0	0	1					Replicate	Jeko sgNT	sgPOLQ#1	sgPOLQ#2
	0	0	0	0	1	1	0	0	1					1	14.43	27.58	24.26
	0	1	0	4	1	2	2	1	1					2	17.6	29.27	18.6
	1	2	0	4	3	3	3	2	1					3	13.06	31	22.94
	1	2	1	5	3	4	3	3	2
	1	5	1	5	4	5	3	3	2
	1	5	1	6	4	6	3	3	2
	3	6	1	7	4	6	4	3	2
	3	6	1	7	5	7	4	3	3
	4	7	1	8	6	8	5	4	4
	5	7	1	10	6	8	5	4	4
	6	7	1	10	6	10	9	5	4
	6	7	2	10	6	12	10	7	7
	7	8	2	12	8	12	11	7	7
	8	9	3	12	9	15	12	7	8
	9	9	4	12	9	15	12	10	8
	9	9	4	13	10	17	15	10	9
	9	10	6	13	13	22	17	14	11
	9	11	6	14	14	23	17	15	11
	10	11	7	15	18	24	17	17	13
	10	11	7	15	18	24	18	23	14
	11	12	7	16	24	28	20	24	14
	11	13	7	17	69	29	20	25	17
	11	13	7	19	71	29	22	28	17
	12	13	8	20	77	33	23	30	18
	13	13	8	20	83	35	23	30	19
	13	14	10	21	84	37	24	31	20
	13	14	10	23	93	57	24	31	21
	14	14	13	24	103	81	24	40	22
	14	15	19	27	0	88	24	46	23
	14	16	20	28	2	95	27	46	23
	15	16	24	28	3	95	27	48	31
	15	17	35	30	4	0	27	50	34
	16	17	36	30	5	4	30	78	51
	16	18	39	31	5	5	35	125	111
	17	19	45	33	6	5	35	4	0
	20	20	49	34	6	6	36	7	0
	21	20	70	34	7	6	96	7	0
	21	20	89	36	8	10	5	9	4
	24	21	0	39	9	10	5	10	4
	26	25	0	40	10	11	5	10	4
	27	26	0	45	12	12	6	11	4
	28	26	0	49	14	13	7	17	4
	31	27	0	53	14	13	7	18	5
	35	28	2	90	14	16	7	23	5
	35	28	2	94	15	18	8	24	5
	40	30	2	98	15	19	9	27	5
	47	32	2	132	16	20	11	28	6
	50	35	3	132	16	21	11	28	6
	76	35	3	136	17	23	11	35	6
	101	39	3	176	17	26	13	1	7
	127	40	3	0	19	27	13	2	7
	0	41	3	1	22	28	14	4	8
	1	41	4	1	23	29	16	4	9
	1	77	4	2	23	32	16	4	10
	2		4	2	26	36	16	4	13
	2		5	3	31	36	19	5	14
	2		5	3	35	37	23	5	14
	2		5	3	41	39	25	5	18
	2		5	3	45	53	30	5	18
	2		5	4	73	71	33	5	19
	2		5	4	82	71	37	6	20
	2		6	4	84	80	39	7	23
	2		6	4	87	88	42	7	25
	3		6	4	113	91	60	8	28
	3		7	4	113	104	1	8	29
	3		8	5	114	106	3	9	90
	3		9	5	115	111	4	10	0
	3		9	5	0		5	11	0
	3		10	8	0		6	11	2
	4		10	10	1		6	11	5
	4		10	11	2		6	11	5
	4		11	11	2		9	12	10
	4		11	13	3		10	15	12
	5		12	15	4		12	19	15
	5		12	15	7		15	19	15
	5		13	16	7		15	22	17
	5		13	18	8		17	22	21
	5		13	18	8		18	23	22
	6		14	19	9		18	25	23
	6		15	36	10		19	26	24
	6		16	73	14		22	32	26
	7		19	91	14		22	34	29
	8		20	93	16		26	35	29
	9		20	103	18		26	37	30
	10		20		18		27	39	30
	10		21		21		31	49	34
	11		21		21		35	54	35
	11		23		21		36		36
	14		24		23		37		37
	21		24		23		38		38
	43		25		46		38		39
	48		29		69		39		39
	51		37		70		44		39
			43		71		44		40
			53		72		44		41
			67		80		44		41
					82		47		43
					83		48		45
					91		61		48
							62		57
							62		57
							102		85
							112		123
							161		137
									157

## Sheet: Figure 2F
2F
	Jeko sgNT	sgPOLQ #1	sgPOLQ #2
	0	12	20
	6	18	16
	4	20	18

## Sheet: Figure 2H
2H
	Jeko sgNT (-S1)					Jeko sgNT (+S1)				Jeko sgPOLQ (-S1)						Jeko sgPOLQ (+S1)
Replicates	1	2	3	4		1	2	3	4		1	2	3	4		1	2	3	4						Means
	73	51	58	96		98	171	72	51.1		51	84	81	69.1		16	65	23	10					Replicates	Jeko sgNT (-S1)	Jeko sgNT (+S1)	Jeko sgPOLQ(-S1)	Jeko sgPOLQ(+S1)
	57	52	43	78		58	83	87	150.1		15	26	58	89.1		102	43	25	25					1	75.45	73.59	75.3	44.98
	36	51	40	57		55	75	55	54		94	31	84	260.2		38	8	61	72					2	63.18	75.42	62.06	42.95
	46	81	55	72		84	173	84	116.1		86	85	43	36.3		11	10	47	53.2					3	65.79	60.65	62.41	38.05
	34	66	61	35		37	89	55	62.2		75	64	60	76.1		27	63	27	43					4	73.61	76.18	69.71	53.11
	61	86	70	57		45	126	88	49		75	26	44	57.1		61	87	35	70
	81	37	81	106		44	111	126	85.2		67	30	108	31.1		60	51	41	77.2
	41	36	68	57		94	51	52	27.1		129	18	64	85		22	41	37	9.1
	53	89	130	76		70	36	29	118.1		87	31	107	89		32	106	18	10
	49	39	54	46		20	33	35	133.1		81	72	34	93.1		11	23	11	188
	53	31	47	41		44	92	99	95		41	69	34	20		22	54	25	77.1
	35	36	29	43		47	66	91	47.2		87	64	22	61		27	16	44	157
	72	39	61	31		54	96	43	91.2		25	62	128	30.1		29	55	24	25
	46	72	79	53		72	58	37	54		144	39	36	94.2		74	48	84	38
	43	70	37	64		88	92	68	93		119	106	23	29		24	32	68	56
	18	64	64	98		55	31	82	98		37	71	64	40		68	28	46	40
	72	67	68	26		42	28	77	133.1		147	46	38	45		40	32	16	36
	83	66	97	114		108	42	106	23		79	33	19	56.1		76	59	52	34.1
	106	51	59	63		53	113	32	174.1		91	39	33	92.2		29	40	32	26
	31	39	81	133		52	42	69	44		49	48	32	126.1		35	49	7	65
	76	76	48	20		34	85	36	97.1		58	64	71	16		68	22	65	86.1
	80	50	52	100		49	69	33	62.2		59	37	93	53		16	9	19	98
	102	71	68	24		99	288	50	19.1		53	93	36	93.1		69	8	53	29.3
	29	55	55	109		77	50	129	82		110	61	129	36		38	73	27	70.1
	38	41	82	120		107	72	84	138.1		68	110	75	46.1		68	18	23	40.3
	49	114	102	61		47	50	87	10		80	78	54	127		42	53	37	98.1
	88	77	276	120.1		44	27	68	128		112	47	78	68.1		28	55	76	38
	48	56	35	26.1		47	102	28	26		143	37	31	134.1		54	42	73	38.1
	81	32	60	38		99	79	93	59		34	69	78	15		15	43	61	78
	49	18	78	45		51	52	112	184		75	46	53	14		71	88	16	35.1
	75	46	88	113		36	54	86	192		39	58	100	102		28	40	96	71
	103	36	48	11		49	46	38	15		57	61	86	72		29	7	66	7.1
	75	53	81	11.2		53	78	77	123.1		75	90	61	136.1		123	57	12	34.1
	42	58	55	38.1		51	51	73	129		58	45	56	10		30	66	28	17.3
	42	34	51	70		47	53	116	63.1		86	75	87	79		46	7	31	43
	41	136	43	100		66	324	90	34		62	38	45	26		32	39	18	123
	47	53	95	58.1		124	76	32	33.1		63	104	75	25		22	50	21	17
	97	73	84	114		51	114	104	74.1		76	91	71	45		144	41	55	141.4
	40	48	50	88		124	69	57	91		32	64	52	91		66	55	39	86.2
	39	26	35	89		30	102	68	22		153	90	32	102		37	34	33	72
	97	41	156	132		23	65	42	91		71	46	53	91		60	22	9	15.1
	81	99	73	37.1		118	23	28	167		67	73	71	38.6		17	44	9	9.1
	37	28	53	81		72	102	49	107.1		86	64	61	24.7		45	105	47	65.2
	40	95	44	6		50	162	48	95.1		71	93	131	42		101	99	20	49
	50	121	23	85		133	73	43	126		88	94	70	154		36	53	8	13
	84	197	39	217.1		65	50	27	106		84	87	79	108		7	11	7	27.2
	146	31	117	24		115	87	52	50		104	36	23	58.1		9	94	11	36.2
	101	60	29	78.1		85	85	30	17		124	76	73	122.1		9	24	28	18
	57	35	42	152		40	52	54	35		80	49	128	106		143	26	26	70.2
	86	57	59	65		57	49	30	34		109	31	62	78.1		24	60	33	95
	120	126	102	27		54	48	36	68		77	101	71	40		161	41	23	103.1
	58	104	33	54		104	61	33	29		71	62	80	16		23	9	15	82.2
	48	107	87	16		43	79	19	126		90	62	42	27.2		70	67	22	6.1
	62	88	50	53		52	32	44	42		93	86	50	80		20	8	29	11
	165	82	63	51		102	107	41	36		102	82	91	69		41	35	76	10
	89	67	60	55.1		106	76	23	30		79	63	69	43.3		74	57	11	67.3
	44	114	44	8.1		57	31	54	38		123	28	55	15.1		51	42	19	66
	93	24	31	57		102	50	120	56.1		37	38	43	42		16	51	36	91
	53	39	63	54		64	53	28	30.1		95	52	49	30		78	38	39	9
	87	68	102	91		70	89	69	80		74	39	72	55		28	31	41	87
	129	47	43	87		246	104	172	156		85	64	87	119		83	13	47	24
	32	88	82	52		46	104	55	52		70	63	63	110		22	87	20	54
	22	19	89	77.1		34	112	56	78		109	17	129	76.1		10	46	66	54
	47	44	58	59		58	28	62	90		152	27	77	43		34	51	44	113
	254	18	66	195		55	34	45	98		35	23	20	73		53	58	43	58
	42	72	22	150		84	43	65	64		23	33	59	127.2		28	50	12	29
	264	27	73	56		80	66	51	41		25	39	81	32		39	9	8	38.1
	130	91	32	45		34	58	52	15		31	37	44	91.1		35	23	8	56
	94	55	109	9		79	40	52	73		106	67	37	11		29	22	84	76.1
	67	68	82	14		81	31	92	165		32	69	73	80.1		26	21	23	71
	66	79	43	162.2		47	55	120	23.1		30	79	21	137		48	52	7	57
	125	78	44	117		86	51	43	73		82	40	148	50		47	29	19	24.2
	52	67	30	57		87	42	28	165		98	61	44	397.1		87	97	24	68
	80	52	56	62		48	20	36	111.1		34	118	78	107		52	22	46	122.2
	49	51	104	72		83	80	27	88		99	85	49	134		65	52	35	57.1
	30	65	44	22		329	174	78	68		103	104	102	36		18	57	64	71
	64	38	72	8		86	83	40	26		34	43	14	36		76	67	7	58
	50	51	53	83.2		55	50	53	131		43	56	69	136		72	28	70	13
	101	118	61	60.1		40	87	69	70		98	67	105	37		31	26	63	13
	114	68	113	31		66	83	24	159.1		37	78	58	103.1		14	28	15	23
	88	107	66	13		98	64	77	59		97	13	98	34.1		11	15	153	136
	58	45	122	19		62	46	49	62		168	29	38	66		58	50	37	123.2
	81	36	37	81.1		82	64	100	94.1		77	10	46	38		56	19	45	60
	172	82	77	13		79	64	8	86.1		60	143	34	31		60	24	7	64.2
	87	60	43	51		46	117	34	63		40	126	30	79		73	17	21	19.2
	39	72	49	37.1		109	40	46	107		98	128	29	96		86	70	26	14
	83	168	96	144		37	113	106	184		36	132	54	95		52	38	53	49
	33	33	45	121.1		90	88	39	148		107	36	45	110		73	100	83	50
	60	59	88	116		51	116	38	16		58	104	156	36.1		11	40	23	13.6
	67	43	82	78		34	68	40	68		83	61	57	138		10	10	53	69
	95	78	40	62		284	130	38	73		33	61	51	87		13	38	18	74.2
	177	75	50	144.1		57	72	42	45		66	80	82	14		26	49	45	59
	32	87	71	90		58	42	22	45		63	49	36	121		9	40	32	41.1
	70	53	41	220		205	16	38	45		76	17	74	56		40	48	35	9
	74	24	57	20		54	24	26	12		48	86	73	67		52	38	20	115.1
	58	27	45	94.1		55	38	69	39		66	32	67	90		35	41	85	58.1
	209	36	40	33		19	46	211	63		51	68	30	63		41	86	89	12
	213	52	80	71		111		23	60		92	72	27	91		8	47	7	56.3
	101		130	41		52			197.1		44	62	81	16.1		71	10	97	66.2
	120		45	121.1		35			38.1		105	52	62	42		36		43	68.3
	51		60	175.1					37		67	39	34	38.1		8		85	85.1
	44		24	50					16		33	112	89	72		47			23
	60		86	344.2					44		55	135	71	110					71
	34		54	20					84		65	87	32	37					62
				36.1					20		96	57	17	137					12.4
				7.3					107			125	27	146					56
				22					114			20	32	74.1					25
				120.1					48.1			20		17					68
				56.1					30			22		74					28.2
				350.2					22			31		17.1					100.2
				46.2					25.2			46		64					54.7
				130.1					60					95					93.2
				70.1					53					21					31.1
				91					83					95					17
				33					27					87.1					77.2
				42					77					41.2					109.2
				87.1					46					136					63.5
				114.1					50					89					62.1
				32					48					14					47.1
				90					56					42					60.2
				46					99					115					38.3
				74					74.1					47					61.1
				19					146					91					85.2
				28					69.1					68					31.4
				102					50.1					36					64.3
				111					30.1					24					20
				50					95					106					28.3
				70					22					77.1					48.1
				58					24					30					80.1
				84					97					124.1					68
				67					33					108					110.1
				103					96					81					36.2
				95					133					72					68.1
				47					34.1					52					11.4
				131.1					38.1					83					56.1
				61					80					28					44
				71					84					85					48
				59					36					71					94.1
				40					166					107					95.4
				55					101					82					21.4
				20.1					51					12					23.2
				22					122.1					98					15
				102					53					191					41
				97					48					30.1					30.1
				17					34.1					93.1					39.2
				67					43					40.1					13
				75					67					52.3					39.5
				134					18					44					16.8
				68.1					77.1					74.2					30
				140					127.2					17.1					42
				110					272					55.3					34.2
				31					62					32.8					58.1
				114					24.1					74					16.8
				52					38					45					40
				53.2					40					103					45
				44					115					53.1					27.1
				112					23					103.4					36.1
				115.1					17					47					44.4
				141.1					43					132					82
				107					38.1					87					19.4
				39					110.1					50					104
				79					66					34.2					46
				102					36					14.1					26
				96					15					126					85
				66					356.2					73					83.2
				42					440					13					63.6
				62					24					63					59
				23					107					80					33
				18					45					11					25.2
				129					80					93					64.1
				75					16					79.1					8.2
				98					13					108					86
				92					113					30					104
				69					120					11					7.1
				17.1					91					83.1					57.1
				65					68					38.1					54
				130.1					57					45					25
				71					14.9					68					33.4
				51					58					24					24.1
				139.1					39					26					36
				105					115					93					33.1
				110					34					181					70.3
				53					113					127.1					51.2
				115					67					127.1					106
				161					22.1					25					25
				5.1					69					23					59.1
				39					147					96					20.4
				52					16					111					123.6
				40					46					10					119.2
				112					119					31					101.3
				114					78					31					33
				41					116.1					15					32.2
				79.1					64.1					104					27.3
				79					123					84.1					79.3
				19					122					52					56.6
				55.1					69.1					36					35.1
				64					66					38					33.1
				55					62					112					45.4
				62					62					103					64
				43					162.1					5					29.2
				35					64.1					7					32.6
				31					66					12					92
									42
									19
									107
									144
									61.1
									46.2
									120
									5
									75
									115.2
									65.1

## Sheet: Figure 3B
3B
	CCND1				POLQ
NT	0.94065	0.888083	0.895686	1.33648	0.92363	0.884133	1.06432	1.15056
sgCCND1	0.469397	0.571572	0.551383	0.538612	0.627444	0.722816	0.375007	0.631745

[truncated: 46 more sheets: Figure 3C, Figure 3D, Figure 3E, Figure 3F, Figure 3G, Figure 4A, Figure 4B, Figure 4C, Figure 4E, Figure 4F, Figure 5B, Figure 6A, Figure 6B, Figure 6C, Figure 6D, Figure 6E, Figure 6F and 6G, Figure 6H, Figure 7A, Figure 7B …]
